# Supplementary material for: Deciphering pathological behavior of pediatric medullary thyroid cancer from single-cell perspective
Source: PeerJ. 2023 Sep 20;11:e15546. doi: 10.7717/peerj.15546 (PMC10517655; doi:10.7717/peerj.15546)
Supplement: Table S2 [file peerj-11-15546-s005.csv]

	ANLN	ASPM	AURKA	AURKB	BIRC5	BUB1	BUB1B	CCNA2	CCNB1	CCNB2	CCND1	CCNF	CDC20	CDC25C	CDCA2	CDCA3	CDCA5	CDCA8	CDK1	CDKN1A	CDKN2C	CDKN3	CDT1	CENPA	CENPE	CENPF	CEP55	CIT	CITED2	CKAP2	CKS1B	CKS2	CLSPN	CSNK1A1	CTNNB1	DLGAP5	DMD	E2F7	E2F8	ECT2	EHF	ESCO2	FAM83D	FOXA1	FOXM1	H2AFX	H3F3B	ID1	ID3
ITGAL	0	0	0	0	0	0	0	0	0	0	0.00153220737399171	0	0	0	0	0	0	0	0	0.00168813969054748	0	0	0	0	0	0	0	0	0.00117281592316345	0	0.00120503616338542	0	0	0	0	0	0	0	0	0	0	0	0	0	0	0	0	0.00154128027810694	0.00136390945404296
EBI3	0.00142623829993294	0	0	0.00132070084919468	0.00160792299481351	0.00149433954461493	0.00119980109165836	0.00130663291365888	0	0.00121813685037539	0.00296289138175433	0.00139723904248411	0.00117752706646241	0	0.00111260308605895	0.00119607255889226	0.00130063369986882	0.00110150046833121	0.0011032446908769	0.00390157877905745	0.00263516121470309	0	0	0	0	0	0.00138461295122748	0	0.00267009388879172	0.00135296045777896	0.00226995940404714	0	0	0.00145038934126394	0.00273145219779492	0	0.00237594246297048	0.00120163545005713	0.0015076004173193	0.00124771275283243	0.00230169794858037	0.00193605926588891	0	0.00181872463822449	0.00157930459597476	0.0024898147757936	0.00153386013135709	0.0031927752293678	0.0037277019892137
CADM1	0	0	0	0	0	0	0	0	0	0.00444948960037891	0.00134032377292978	0	0	0	0	0	0	0	0	0.00128756225099182	0	0	0	0	0	0	0	0	0	0	0.00446711943864234	0	0	0	0	0	0	0	0	0	0	0	0	0.00471464129424114	0	0	0	0.00138223823754723	0.00434266090321568
APP	0	0	0	0	0	0	0	0	0	0.00401949563310342	0.00346707994667157	0	0	0	0	0	0	0	0.00392534822623925	0.00371935747860879	0	0	0	0	0	0	0	0	0.00116748087385425	0	0.00111781748567879	0	0	0	0.00376132257972404	0	0	0	0	0	0	0.00427059718042117	0	0.00109207528601475	0	0	0	0.0015678464154385	0.00416941437464409
APLN	0	0	0	0	0	0	0	0	0	0	0.00116943323558883	0	0	0	0	0	0	0	0	0	0	0	0	0	0	0	0	0	0	0	0	0	0	0	0	0	0	0	0	0.00488499062222014	0	0	0	0	0	0	0	0	0
MIF	0	0	0	0	0	0	0	0	0	0	0.00247228620748073	0	0	0	0	0	0.00420530932599888	0	0	0.00186845556067539	0.00115304792407061	0	0.00429242810909691	0	0	0	0	0	0.00118609415129103	0	0.00125937953187886	0	0	0	0.00113317848930255	0	0.0133830322406875	0	0	0	0.0012826086949182	0	0	0.00109178799366304	0	0.00110197849247334	0	0.00894702677129968	0.00143426368368289
SECTM1	0.00176771213133912	0.00134607144345805	0.00146006112770561	0.00218062803643141	0.00140541709510873	0.00171420062460505	0	0.00190957232820349	0.0013884824325049	0	0.00268576666614922	0.00196441105302682	0.00167492598597848	0	0.00110825864911272	0.00148572828537452	0.00135974286301146	0.00121494650384651	0.00169263608334251	0.003908778337186	0.00266483215050124	0	0.00307687510760423	0	0.00112539144959627	0.00231556159577717	0	0.0017943373470289	0.00356261063100827	0.00132040539785093	0.00310667662463303	0.00219526957332558	0.00129180663979795	0.00201245977254911	0.00222512315550707	0	0.00236069145901365	0	0.00137278738695229	0.00199567657718746	0.00312287418043948	0.00138837375451322	0.00149100106263556	0.00188071833980278	0.00111381010349736	0.00336221307320801	0.00192512276637177	0.00392594968929102	0.00331478065728846
CRTAM	0	0	0	0	0	0	0	0	0	0.00263788214335634	0.00112466198761278	0	0	0	0	0	0	0	0	0.00111064302874205	0	0	0	0	0	0	0	0	0	0	0.0028120047821899	0	0	0	0	0	0	0	0	0	0	0	0	0.00296694727068516	0	0	0	0.0011749180422524	0.00277628222544646
CRLF1	0.0012209972987099	0	0	0	0	0	0	0	0	0	0.00202959541253309	0.00143230808059159	0	0	0	0	0	0	0	0.00233881101566597	0.00136366833208458	0	0.00160727057719614	0	0	0.00118205808844815	0	0.00137072774638409	0.00179871661440713	0	0.00191488956457403	0.00133631569825537	0	0.00129294822431349	0.00159845365651505	0	0.00156928157132296	0	0	0.00136227764882179	0.00237955379806937	0	0	0.00153432431551703	0	0.00172757799201317	0	0.00217100320511244	0.00238213708429598
ADCYAP1	0	0	0	0	0	0	0	0	0	0	0.00148897162443499	0	0	0	0	0	0	0	0	0.00162174138624709	0	0	0	0	0	0	0	0	0.00115352977779823	0	0	0	0	0	0	0	0	0	0	0	0	0	0	0	0	0	0	0.00146429970185158	0.00237426591021205
APOE	0	0	0	0	0	0	0	0.00370384809051734	0	0	0.00147857872071867	0	0	0	0	0	0.00401848307075066	0	0	0.00160734617280627	0	0	0	0	0	0	0	0	0.00116710380279957	0	0.00110514752943186	0	0	0	0	0	0	0	0	0	0	0	0	0	0	0	0	0.00142899901644446	0.0011950272004836
CD226	0	0	0	0	0.00120404555271611	0	0	0	0	0	0.00147999470812758	0	0	0	0	0	0	0	0	0.00163559507634361	0.00126422133573848	0	0.00110823641011737	0	0	0	0	0	0.00149413104038573	0	0.00119146742207395	0	0	0	0.00158843465032045	0	0	0	0	0	0.0011420061704605	0	0.00123301790614709	0.00109426535062066	0	0.0015440700826745	0.00140254401835175	0.00180838433680401	0.00186532108433457
IL15	0	0	0	0.00116212569369503	0.00136509446716028	0	0	0.00121375027781195	0	0	0.00259445620578698	0	0	0	0	0	0	0	0	0.00259511762625343	0.00200601890899696	0	0	0	0	0	0	0	0.00217566723003639	0	0.00194395769238701	0	0	0.00113332586466743	0.00164245241156361	0	0.00157642073874848	0	0	0.00112039335985634	0.00166450293438428	0.00134221433695492	0	0.0016370602360755	0.00125362190906297	0.00166145129399354	0.0011232192225918	0.00245349506708819	0.00250941216659588
JAG1	0.00112372544503129	0	0.00120079387276545	0.00117247079116642	0	0	0.00122219765678373	0.00121721524909482	0	0	0.00213248822575455	0	0	0	0	0.00112653543788846	0	0.00460060177083663	0.00110511776571937	0.00230266839762219	0.00129708775076426	0	0	0	0	0	0	0	0.00146278470980658	0	0.00170289365389665	0	0	0	0.00147025257352319	0	0.0012566544407223	0	0	0.00117499053840664	0.00142295197972094	0	0	0.00146049103137834	0	0.00120817684168882	0.001181940065461	0.00215291890964409	0.00186517599449436
LTB	0	0	0	0	0	0	0	0	0	0	0.00198167801473836	0	0	0	0	0	0	0	0	0.00197876231105226	0.00109199357623284	0	0	0	0	0	0	0	0.00122375680891707	0	0.00173102923548184	0	0	0	0.00113500512543741	0	0.00141709218782006	0.00113229396795493	0	0	0.0011392079920222	0	0	0	0	0.0011750747930787	0	0.00177834306377628	0.00143941041757547
BMP5	0	0	0.00122236424975917	0	0.00109513234644535	0	0	0	0	0	0.00181748975500293	0	0	0	0	0	0	0	0	0.00243775803578108	0.00129112565951349	0	0.00109796492151599	0	0	0	0	0	0.00169142215659699	0	0.00145876494929918	0	0	0.00110041665026778	0.00172585506962727	0	0.00119566820089826	0	0.00109775372160911	0	0.00158848104501032	0	0	0.00156568573872673	0	0.001375192295128	0.00153224543708543	0.00283147300276121	0.00222982228286429
TGFB2	0	0	0	0.00129493390469562	0.00109791022314715	0	0	0	0	0	0.00190805271786732	0	0	0	0	0	0.00445616025948017	0	0.0010864238962884	0.00242732066735023	0.00129051317501849	0	0	0	0	0	0	0	0.00146604436778664	0	0.00160254945761364	0	0	0	0.00152156880015515	0	0.00129003474635107	0	0	0	0.00177081484053963	0	0	0.0013750516188108	0	0.00136871717289472	0.00137197072000051	0.00243976957867631	0.00229373581544947
LAMA2	0	0	0	0.00398473442245228	0.00401397294390022	0	0	0	0	0	0.00123037673824452	0	0	0	0	0	0	0	0	0.00348529324590653	0	0	0	0.00392881236829574	0	0	0	0	0	0	0	0.00385626047725986	0	0	0	0.00420286826692233	0.00421010188170786	0	0.0041949542214633	0	0	0	0	0	0	0	0	0.00125310029519064	0
NPNT	0	0	0	0	0.00113554912007043	0.00128286676515127	0	0	0	0	0.001433338889773	0	0	0	0	0	0	0	0	0.00157063884088475	0	0	0	0	0.00124096377818281	0	0	0	0.00113750005166069	0	0	0	0	0	0	0	0.00152914695357006	0	0	0	0	0	0	0.00110365747973925	0	0	0	0.00151926967898348	0.00124421830840708
JAM2	0	0	0	0	0.00116910550922669	0	0	0	0	0	0.00180957295766074	0	0	0	0	0	0	0	0	0.00199607470978133	0.00111921912143928	0	0	0	0	0	0	0	0.00154524520951014	0	0.00122103944960992	0	0	0	0.00154019492559123	0	0.00120212904900246	0	0	0	0.00130206739463134	0	0	0.00113844277530123	0	0.00137729573846087	0.00124835982708053	0.00161904217940841	0.0016848772690942
TNF	0	0	0	0	0.00411904364034369	0	0	0.00498448799050174	0	0	0.00457661897572227	0	0	0	0	0	0	0	0.00212626009396021	0.00481058644128366	0.00430231212137716	0	0	0	0	0	0	0	0.0013878674325197	0	0.00139020819073951	0	0	0	0.00224233731980309	0	0	0	0	0	0.00118800666670875	0	0	0.00115384180395177	0	0.00420164030999029	0	0.00176704919591365	0.00148800100120581
CLCF1	0	0	0	0	0	0	0	0.00121568265134342	0	0	0.00195814467873593	0	0	0	0	0	0	0	0	0.00226332854194247	0.00140597702862869	0	0	0	0	0	0	0	0.00148250291442452	0	0.00149368670527826	0	0	0	0.00128468438879123	0	0.00143398649186385	0	0	0	0.00165005587439699	0	0	0.0012164528173772	0	0.00129317506479097	0	0.00183753140830766	0.0021886352443214
SEMA3C	0	0	0	0	0	0	0	0	0	0	0.00123801658745805	0	0	0	0	0	0	0	0	0.00152429062339887	0	0	0	0	0	0	0	0	0.00136630247513151	0	0	0	0	0	0	0	0	0	0	0	0	0	0	0.00120378035547676	0	0	0	0.00153600946258843	0.00117504520912425
CADM3	0	0	0	0	0	0	0	0	0	0.00127485443638007	0.00125855994281778	0	0	0	0	0	0	0	0	0.00121120050313176	0	0	0	0	0	0	0	0	0	0	0.00162970640888752	0	0	0	0	0	0	0	0	0	0	0	0	0.00171888958860858	0	0	0	0.00121316121955363	0.00169729333613006
SLIT2	0	0	0	0	0.0012131846357004	0	0	0	0	0	0.00194576752855224	0	0	0	0	0	0	0	0	0.00185957746375728	0.00121123364049948	0	0	0	0	0	0	0	0.00136537421579834	0	0.00168405660495677	0	0	0	0.00114571749114887	0	0	0	0	0	0.00109991263352809	0	0	0.00114093285922787	0	0.0013210867331958	0	0.00177877415963013	0.00163827609940204
INHBB	0.0010900994912835	0	0	0	0	0	0	0	0	0	0.00176049527843118	0	0	0	0	0	0	0	0	0.00286730477845298	0.00116513276515961	0	0	0	0	0	0	0	0.00137542449543871	0	0.00134057729167052	0	0	0	0.00187723675691692	0	0.00111341890870257	0	0.00109158882896965	0	0.00192390058607941	0	0	0.00160327346155071	0	0.00145311797783944	0.00152994644998877	0.00288325559346626	0.00271814036286392
THBS2	0	0	0	0	0	0	0	0	0	0	0.00130612058725593	0	0	0	0	0	0	0	0	0.00153855001803987	0	0	0	0	0	0	0	0	0.00113901373037505	0	0	0	0	0	0	0	0	0	0	0	0	0	0	0	0	0	0	0.00125797662966462	0
OSM	0	0	0	0.00119011228266268	0.00144604394677999	0	0	0.00132477117499004	0	0	0.00446665458939584	0	0	0	0	0	0	0	0	0.00248001209218667	0.00157584196998957	0	0	0	0	0	0	0	0.00176035439658162	0	0.00184383721680943	0	0	0.00115671184091127	0.00146147337231487	0	0.00144832180987387	0	0	0.00116769693010091	0.00168381058357475	0	0	0.00143845004702716	0	0.00141771061498155	0.00121122107179283	0.00242069347538511	0.0021060381469725
TGFB3	0	0	0	0	0	0	0	0	0	0	0.00162587704303284	0	0	0	0	0	0	0	0	0.00225560517487711	0	0	0	0	0	0	0	0	0.00116966632357487	0	0.0012291382865842	0	0	0	0.0015240775186852	0	0	0	0	0	0.00163719217648765	0	0	0.00126066787763396	0	0.0011584736839154	0.00128220882230722	0.00224044107753244	0.00202957344950618
CD6	0.00141683757128367	0.00115984975128889	0.0021761448630086	0.00193642053835843	0.00177338531514732	0.00110155593912774	0.00123689614467837	0.00181184326628278	0.00177901313850614	0	0.00314775653356868	0	0	0.00124661544812387	0.00110340615783593	0.00159638904282646	0.00142915501352883	0.00167056213359527	0.00198556295641327	0.00271439024195968	0.00255774008892213	0	0.0022317029691347	0.00119963941962086	0	0.00131061905108667	0	0.00138190937055238	0.00253480047131478	0.0011766497032543	0.0024017744540755	0.00148905379592359	0.00137535656545013	0.0011969700747054	0.00186514592538751	0	0.00244320912964975	0.00162175370784794	0.00298081239868213	0.00159572911677669	0.00128761943276968	0.00124806095560418	0	0.00201479412620487	0.00131060145754471	0.00240242571766394	0.00188473534019932	0.00297860449872395	0.00273451838057168
INHBA	0	0	0	0	0	0	0	0	0	0	0.00172001366342803	0	0	0	0	0	0	0	0	0.0025306734442935	0.00112935226518733	0	0	0	0	0	0	0	0.00140354462397605	0	0.00130714738990086	0	0	0	0.00162173707478543	0	0.00116365871095418	0	0	0	0.00167488565979053	0	0	0.00148616017857784	0	0.00131717183864685	0.00128949750475373	0.00257928055899587	0.00240448006957137
IL6	0	0	0	0.00118949650243204	0.00440158716270962	0	0	0.00110658551266514	0	0	0.0050074950972492	0	0	0	0	0	0	0	0.00113718653035733	0.00253040391475137	0.00140084041743444	0	0	0	0	0	0	0	0.00169369601726352	0	0.00163448715414163	0	0	0	0.00142006202591569	0	0.00139189524237143	0	0	0	0.00161278145305841	0	0	0.00127171179349813	0	0.00129416410418097	0.00119656107282841	0.00208905848719764	0.00188475917929993
AGRN	0	0	0	0	0	0	0	0	0	0	0.00123363129369044	0	0	0	0	0	0	0	0	0.00151275624059368	0	0	0	0	0	0	0	0	0.00115425728664468	0	0	0	0	0	0	0	0	0	0	0	0	0	0	0	0	0	0	0.0014768281902114	0.00133005617809613
HAS2	0	0	0	0.00135235594947218	0.00141572662096435	0	0	0	0	0	0.00247835530573952	0	0	0	0	0	0	0	0	0.00241058714121341	0.00131033417641917	0	0	0	0	0	0	0	0.0014996217408415	0	0.00196762998530668	0	0	0	0.00165955527807554	0	0.00131529667970948	0	0	0	0.00209973887286594	0	0	0	0	0	0	0.00226789077656914	0.00168876124160339
CFH	0	0	0	0	0	0	0	0	0	0	0.00151280018863616	0	0	0	0	0	0	0	0	0.00194343775657172	0	0	0	0	0	0	0	0	0.00123260796586431	0	0.00115194677433845	0	0	0	0	0	0	0	0	0	0.0011875199315673	0	0	0.00127281164490222	0	0	0	0.00185465703428809	0.00155371576059611
NPTN	0	0	0	0	0	0	0	0	0	0	0.00113772121841798	0	0	0	0	0	0	0	0	0.00123906335516206	0	0	0	0	0	0	0	0	0	0	0	0	0	0	0	0	0	0	0	0	0	0	0	0	0	0	0	0.0012645381130377	0
CXCL12	0	0	0	0	0	0	0	0	0	0	0.00156572415511307	0	0	0	0	0	0	0	0	0.00367438744373611	0	0	0	0	0	0	0	0	0.0010948827805701	0	0	0	0	0	0	0	0	0	0	0	0	0	0	0	0	0	0	0.00138431602972385	0.00125994899055875
RSPO3	0	0	0	0	0.00118980493381298	0	0	0	0	0	0.0012631460433017	0	0	0	0	0	0	0	0	0.00164022582042451	0	0	0	0	0	0	0	0	0.0012841577721571	0	0	0	0	0	0.00131852471065193	0	0	0	0	0	0	0	0	0	0	0.00128191105231764	0	0.00157479357975088	0.00141752793489267
ADAM17	0	0	0	0	0	0	0	0	0	0	0.00196545252932372	0	0	0	0	0	0	0	0	0.00206911530949821	0.00115124315692137	0	0	0	0	0	0	0	0.00137035160945526	0	0.0014082034972279	0	0	0	0.00129716753907201	0	0.00116105481168387	0	0	0	0.00143016879197296	0	0	0.00119409715627329	0	0	0	0.00188538761436714	0.00154618566031741
CD34	0.001092112357467	0	0.00141859866561961	0.00108695214654188	0.00127185320657251	0	0	0	0.00117853676021247	0	0.00188858990946598	0	0	0	0.00111742022159806	0	0	0	0.00130633767567287	0.00228872553887169	0.00164499799278876	0	0.00112996546284964	0	0	0	0	0	0.00195427329573329	0	0.00154801049531278	0	0	0.00139486418402009	0.00126480617376114	0	0.00141991321808597	0	0	0	0.0012722746225075	0	0	0.00115786459647572	0	0.00152391588379633	0.00132310661746195	0.00232286138169208	0.00185627844761265
PTPRC	0	0	0	0	0	0	0	0	0	0	0.00163595397663347	0	0	0	0	0	0	0	0	0.00171937967299817	0	0	0	0	0	0	0	0	0.00123806189920269	0	0.00127447027305766	0	0	0	0.00110232913623009	0	0	0	0	0	0.00125815511623832	0	0	0	0	0	0	0.00167173149956654	0.00150984174518911
ICAM4	0	0	0	0	0	0	0	0	0	0	0.0012334083369314	0	0	0	0	0	0	0	0	0.00140528917661964	0	0	0	0	0	0	0	0	0	0	0	0	0	0	0	0	0	0	0	0	0	0	0	0	0	0	0	0.00111007406057706	0
CX3CL1	0.00111534877623987	0	0.00119594418325019	0.0014493061493396	0.00137907577059324	0	0	0.00127507530058794	0	0	0.00237562386635045	0	0	0	0	0	0	0	0.00117371919526942	0.00280165853294155	0.00158232534919773	0	0	0	0	0	0	0	0.00182557193755764	0	0.00196181559937838	0	0	0.00114005291642457	0.00155992497981096	0	0.00135078370039816	0	0	0	0.00196728689420266	0	0	0.00157648338358046	0	0.0015299432975485	0.00140329918370306	0.00249543245728041	0.00214162150151034
CELSR1	0	0	0	0	0	0	0	0	0	0	0.00149495818758604	0	0	0	0	0	0	0	0	0.00158334674085987	0	0	0	0	0	0	0	0	0	0	0	0	0	0	0	0	0	0	0	0	0	0	0	0.00120408083654727	0	0	0	0.00148530451857655	0.0013002783182549
ICAM2	0	0	0	0	0	0	0	0	0	0	0.00147242278463993	0	0	0	0	0	0	0	0	0.00145388965408101	0	0	0	0	0	0	0	0	0	0	0.00121703749328496	0	0	0	0	0	0	0	0	0	0	0	0	0	0	0	0	0.00129287539712372	0.00114566562636263
PLAT	0	0	0	0	0	0	0	0	0	0	0.00187139313165828	0	0	0	0	0	0	0	0	0.00199289280426787	0	0	0	0	0	0	0	0	0.00136756550700655	0	0.00120873517009943	0	0	0	0.0013299353396264	0	0	0	0	0	0.00114744497145706	0	0	0.00111741950434668	0	0.00116000231230856	0	0.00175203595297333	0.00148462046055328
COL1A1	0	0	0	0	0	0	0	0	0	0	0.00161798765255975	0	0	0	0	0	0	0	0	0.00205156612943967	0	0	0	0	0	0	0	0	0.00137726574602375	0	0.00135317804304442	0	0	0	0.00119334779076132	0	0.00111951310110377	0	0	0	0.00130377219837004	0	0	0.00127417856291682	0	0.00109320738423347	0	0.00193766075111959	0.00175139390541851
TIGIT	0	0	0	0	0	0	0	0	0	0	0.00122672918729258	0	0	0	0	0	0	0	0	0.00128128221448535	0	0	0	0	0	0	0	0	0.00111414463509381	0	0	0	0	0	0	0	0	0	0	0	0	0	0	0	0	0	0	0.00134426745550508	0.00132751826614946
THBS1	0	0	0	0.0011634742505761	0	0	0	0	0	0	0.00212172605633564	0	0	0	0	0	0	0	0.0010872705989081	0.00211712633359629	0.00127262835753455	0	0	0	0	0	0	0	0.0015112928052594	0	0.00156643834811431	0	0	0	0.00129272074913475	0	0.001203750267635	0	0	0	0.00145358869930819	0	0	0.00133714553419887	0	0.00140143059950071	0.001156929034386	0.00203644640753466	0.00173829224023265
TFPI	0	0	0	0	0	0	0	0	0	0	0.00156866116757603	0	0	0	0	0	0	0	0	0.00180542265932171	0	0	0	0	0	0	0	0	0.00117383514974317	0	0.00110126255920274	0	0	0	0	0	0	0	0	0	0.0011212225347619	0	0	0.00119507521460597	0	0	0	0.00169079891121424	0.0014788268531397
AREG	0	0	0	0	0	0	0	0	0	0	0.00190437033852787	0	0	0	0	0	0	0	0	0.00235419473033395	0.00116039342498511	0	0	0	0	0	0	0	0.00140900534572982	0	0.0013466068251419	0	0	0	0.00121782183972457	0	0.00115170313738049	0	0	0	0.00131315103404112	0	0	0.00132717325684307	0	0.0011312997900959	0.00109773616300167	0.0018289409816721	0.00154841492803169
COL18A1	0	0	0	0	0	0	0	0	0	0	0.00131366087640789	0	0	0	0	0	0	0	0	0.00148491191004066	0	0	0	0	0	0	0	0	0	0	0	0	0	0	0	0	0	0	0	0	0	0	0	0	0	0	0	0.00137419325331849	0.00129967176804586
MMP9	0	0	0	0	0	0	0	0	0	0	0.00168013374448286	0	0	0	0	0	0	0	0	0.00177374486570155	0	0	0	0	0	0	0	0	0.00125878167074151	0	0.00118629667206808	0	0	0	0.00108908693542171	0	0	0	0	0	0.00118720861576832	0	0	0.00110826942792216	0	0	0	0.00163488690866977	0.00136684470328049
ANGPT2	0	0	0	0	0.00111719932059635	0	0	0	0	0	0.00223976822030316	0	0	0	0	0	0	0	0.00110361812906906	0.00480643361495988	0.00128281120199472	0	0	0	0	0	0	0	0.00154818575939716	0	0.00131090239766923	0	0	0	0.0012962205943303	0	0.00118971907681264	0	0	0	0.00117806172258046	0	0	0.00123549709377047	0	0	0	0.00193517673928171	0.00182628611387754
PLAU	0	0	0.00181877601120774	0.00121103027484464	0.00125500143745876	0	0	0.00172087860162559	0	0	0.00219520644686671	0	0	0	0	0	0	0	0.00118567289074955	0.00225180885350681	0.00143069305657614	0	0.00115968670649439	0	0.00141783499731448	0	0	0	0.00162852384297868	0	0.00168848368079001	0.00143182908937925	0	0.00112811388812294	0.0014781616402652	0	0.00183638876077705	0	0	0	0.00144894746982352	0	0	0.00200508166190092	0	0.00147227311810611	0.00139114150863304	0.00267214911553864	0.00179817044339678
TGFB1	0	0	0	0.00119456208623047	0.00125783445363594	0	0	0.00229861526720681	0	0	0.0049155449618628	0	0	0	0	0	0	0	0.00238288817614443	0.00548303347996596	0.00130988553622188	0	0	0	0	0	0	0	0.00164315461010652	0	0.00153540974500107	0	0	0.00224940592531791	0.00543233575369194	0	0.00126762943169731	0	0	0	0.00160539352231021	0	0	0.00273503240212088	0	0.00135583770235844	0.00119752733550316	0.00329054972768989	0.00311605929807148
CLSTN1	0	0	0	0	0	0	0	0	0	0	0.00138642422967496	0	0	0	0	0	0	0	0	0.00160659964713908	0.00117704760975572	0	0	0	0	0	0	0	0.00130662559120428	0	0.00114179208145402	0	0	0	0	0	0.00116424568904927	0	0	0	0	0	0	0.00122390013554275	0	0.00119452203333843	0	0.00174116519190462	0.00140492120734262
HLA.DRA	0	0	0	0	0	0	0	0	0	0	0.00136282366369214	0	0	0	0	0	0	0	0	0.00147126786372806	0	0	0	0	0	0	0	0	0	0	0	0	0	0	0	0	0	0	0	0	0	0	0	0	0	0	0	0.00135383820352528	0.00115527088277252
MANF	0	0	0	0	0	0	0	0	0	0	0.00142669019715676	0	0	0	0	0	0	0	0	0.0013660416667882	0	0	0	0	0	0	0	0	0.00111519631973179	0	0.00112988740715326	0	0	0	0	0	0	0	0	0	0	0	0	0	0	0	0	0.00148921880065861	0.0011738791597841
SERPINE1	0	0	0	0.00116463709599153	0	0	0	0.0011304008712472	0	0	0.00396302902654238	0	0	0	0	0	0	0	0	0.00415527258509336	0.00122647096948832	0	0	0	0	0	0	0	0.0015873059987954	0	0.00151881466875594	0	0	0	0.00121599706731642	0	0.00113101180794277	0	0	0	0.00113410582862837	0	0	0.00135936860757947	0	0.00129078263825936	0.00109874229639906	0.0021170560378927	0.00162764577262881
MDK	0	0	0	0	0	0	0	0.00206460934565425	0	0	0.00269379877600654	0	0	0	0	0	0	0	0	0.00188241368394838	0.00129055552825735	0	0	0	0	0	0	0	0.00136008441044905	0	0.00147327899029252	0	0	0	0	0	0	0	0	0	0.00122396226632169	0	0	0.00112906211034249	0	0.00119219613436577	0	0.00185318852886378	0.00159828668528275
FGF13	0	0	0	0	0	0	0	0	0	0	0.00123299055023091	0	0	0	0	0	0	0	0	0.00131095844758197	0	0	0	0	0	0	0	0	0	0	0	0	0	0	0	0	0	0	0	0	0	0	0	0	0	0	0	0.00127858097975645	0.00110767544335376
LAMC2	0	0	0	0	0	0	0	0	0	0	0.00155735337246871	0	0	0	0	0	0	0	0	0.00150380251465352	0	0	0	0	0	0	0	0	0.00110641167649804	0	0	0	0	0	0	0	0	0	0	0	0.00114040591848485	0	0	0.00116371575728791	0	0	0	0.00148197627690833	0.00122529711657836
VEGFA	0	0	0	0	0	0	0	0	0	0	0.00264269157748718	0	0	0	0	0	0	0	0	0.00201992273566579	0.00115708287021456	0	0	0	0	0	0.00198640614829158	0	0.00139981075683313	0	0.00130869977574769	0	0	0	0.00114524203167432	0	0	0	0	0	0.00126582956596831	0	0	0.00114858840051443	0	0	0	0.00286632355230323	0.00267276204037855
JAM3	0	0	0	0	0	0	0	0	0	0	0.00152468450860075	0	0	0	0	0	0	0	0	0.00164899818210269	0	0	0	0	0	0	0	0	0	0	0	0	0	0	0.00121933030363346	0	0	0	0	0	0	0	0	0	0	0	0	0.00135781681491507	0.00129749795679866
PGF	0	0	0	0	0.0011515148359123	0	0	0	0	0	0.00206311573471318	0	0	0	0	0	0	0	0	0.00218818771600824	0.00123545725865125	0	0	0	0	0	0	0	0.00161304812476204	0	0.00142642643728214	0	0	0	0.00138052612996723	0	0.00112000989421292	0	0	0	0.00141326373380067	0	0	0.00119178823867512	0	0.00116581151018396	0	0.00181151260847568	0.00157292839406298
F11R	0	0	0	0	0	0	0	0	0	0	0.00165982494804427	0	0	0	0	0	0	0	0	0.00161391035280114	0	0	0	0	0	0	0	0	0	0	0.00111748967257515	0	0	0	0	0	0	0	0	0	0	0	0	0	0	0	0	0.00139776721152291	0.0011948288119963
CXCL3	0	0	0	0	0	0	0	0	0	0	0.00137119867459868	0	0	0	0	0	0	0	0	0.00132452488563961	0	0	0	0	0	0	0	0	0	0	0	0	0	0	0	0	0	0	0	0	0	0	0	0	0	0	0	0.00122483086011749	0
EDN1	0	0	0	0	0	0	0	0	0	0	0.00166797816169625	0	0	0	0	0	0	0	0	0.00188972934016114	0	0	0	0	0	0	0	0	0.00129958870339006	0	0.00115007571931606	0	0	0	0.00110665059571197	0	0	0	0	0	0.0011887880096799	0	0	0.00109235336851966	0	0	0	0.00161312937825614	0.00140391789878661
NOV	0	0	0	0	0.00111503891939251	0	0	0	0	0	0.00193467391644933	0	0	0	0	0	0	0	0	0.00222640517389935	0	0	0	0	0	0	0	0	0.00126321618218548	0	0.00154742665217572	0	0	0	0.00121369560010335	0	0	0	0	0	0.00134721477773924	0	0	0	0	0	0	0.00171680771055344	0.00147839642692477
CTGF	0.00112801480415728	0	0.00119631414042161	0.00141094201129654	0.00130220807235487	0	0	0.00119502937089614	0	0	0.00318094954608047	0	0	0	0	0	0	0	0.00124952515088939	0.00277875606734866	0.00152973063631545	0	0	0	0	0	0	0	0.0019226680871167	0	0.00166942603527485	0	0	0.00114419505742547	0.0016424091490581	0	0.00152022420506616	0	0	0.00121267450311405	0.00197836889736989	0	0	0.00173765308168864	0	0.00145767084714375	0.00143899448348859	0.00258071855152688	0.00223284981513341
PENK	0	0	0	0	0	0	0	0	0	0	0.00126325200871693	0	0	0	0	0	0	0	0	0.00110561323730995	0	0	0	0	0	0	0	0	0	0	0	0	0	0	0	0	0	0	0	0	0	0	0	0	0	0	0	0	0
CXCL2	0	0	0	0	0	0	0	0	0	0	0.00155752634086625	0	0	0	0	0	0	0	0	0.00150716892382762	0	0	0	0	0	0	0	0	0	0	0	0	0	0	0	0	0	0	0	0	0	0	0	0	0	0	0	0.00141102535320621	0.00122244163241725
TNFSF12	0	0	0	0	0.00111777534336616	0	0	0	0	0	0.00198647321137263	0	0	0	0	0	0	0	0	0.00195213494451199	0.00116265974903502	0	0	0	0	0	0	0	0.00126599679842012	0	0.00142112356754447	0	0	0	0.00124364504524625	0	0.00119109019707112	0	0	0	0.00136867286113018	0	0	0.00109073490135364	0	0	0.0011488165658882	0.00207761662655765	0.00162429073456133
POMC	0	0	0	0	0	0	0	0	0	0	0.00159730520652071	0	0	0	0	0	0	0	0	0.00164906882661443	0	0	0	0	0	0	0	0	0.0011354788848985	0	0	0	0	0	0	0	0	0	0	0	0	0	0	0	0	0	0	0.00145846201199625	0.00121373826452365
VEGFC	0	0	0	0	0	0	0	0	0	0	0.00172697721905583	0	0	0	0	0	0	0	0	0.00175765021772766	0	0	0	0	0	0	0	0	0.00136078879358561	0	0.00118550133854285	0	0	0	0.00122926179847818	0	0	0	0	0	0.00112783004987598	0	0	0.00121213032577426	0	0	0	0.00169496970011861	0.0014696170602583
CCL5	0	0	0	0	0	0	0	0	0	0	0.00154428790445576	0	0	0	0	0	0	0	0	0.00166378829096133	0	0	0	0	0	0	0	0	0.00111173667806822	0	0	0	0	0	0	0	0	0	0	0	0	0	0	0	0	0	0	0.00139899202789561	0.0012281465197525
ICAM3	0	0	0	0	0	0	0	0	0	0	0.00140003274116705	0	0	0	0	0	0	0	0.00123368083675251	0.00165063276178296	0	0	0	0	0	0	0	0	0	0	0	0	0	0	0	0	0	0	0	0	0	0	0	0	0	0	0	0.00147779523663792	0.00130822813065801
OCLN	0	0	0	0	0	0	0	0	0	0	0.0014592892110564	0	0	0	0	0	0	0	0	0.00160814638760414	0	0	0	0	0	0	0	0	0	0	0	0	0	0	0	0	0	0	0	0	0	0	0	0	0	0	0	0.00163458133130995	0.00143090796769968
FN1	0	0	0	0	0	0	0	0	0	0	0.00113878306186211	0	0	0	0	0	0	0	0	0.0014180315088664	0	0	0	0	0	0	0	0	0	0	0	0	0	0	0	0	0	0	0	0	0	0	0	0	0	0	0	0.00127633191015795	0.00113495017629566
CYR61	0	0	0.00119412495291429	0.0012408519998718	0.00134632666961889	0	0	0.00119255934719769	0	0	0.00200059508822664	0	0	0	0	0	0	0	0.00116009003017039	0.00416286943125064	0.00138792072005302	0	0	0	0	0	0	0	0.00150599388638899	0	0.00183635915301981	0	0	0	0.00143975970628146	0	0	0	0	0	0.00144110611233049	0	0	0.00143883852071053	0	0.00154578681344076	0.00128347776441834	0.00229687229945622	0.00184767555571263
VEGFB	0	0	0	0	0	0	0	0	0	0	0.00133788938565464	0	0	0	0	0	0	0	0	0.00145537835579164	0	0	0	0	0	0	0	0	0	0	0	0	0	0	0	0	0	0	0	0	0	0	0	0	0	0	0	0.00137176214873945	0.00123377227211283
PTPRM	0	0	0	0	0.00117494788981985	0	0	0	0	0	0.00175382021808899	0	0	0	0	0	0	0	0	0.00137381255452143	0	0	0	0	0	0	0	0	0	0	0.00115282758229776	0	0	0	0.00115483300100602	0	0	0	0	0	0.00141911102777694	0	0	0.00117474404895183	0	0	0	0.00148894890257621	0.00108998107444716
NMU	0	0	0	0	0	0	0	0	0	0	0.00130760635162498	0	0	0	0	0	0	0	0	0.00135582938972951	0	0	0	0	0	0	0	0	0	0	0	0	0	0	0	0	0	0	0	0	0	0	0	0	0	0	0	0.00115980358372004	0
HGF	0	0	0	0	0.00113916936540204	0	0	0.00219383334097312	0	0	0.00193237668822109	0	0	0	0	0	0	0	0	0.00199003703539692	0.00116300715636414	0	0	0	0	0	0	0	0.00132734293438167	0	0.00132393881360548	0	0	0	0.00237662629194184	0	0.0011288143617155	0	0	0	0.00126694554418251	0	0	0	0	0.00110937376304651	0	0.0017619920681159	0.00156508214464766
COL4A1	0	0	0	0	0	0	0	0	0	0	0.00131106101658828	0	0	0	0	0	0	0	0	0.00152308824586791	0	0	0	0	0	0	0	0	0	0	0	0	0	0	0	0	0	0	0	0	0.00116860923290814	0	0	0	0	0	0	0.00152913713962086	0.00147693163390325
NLGN2	0	0	0	0	0	0	0	0	0	0	0.00113724506038343	0	0	0	0	0	0	0	0	0.00122708494122185	0	0	0	0	0	0	0	0	0	0	0	0	0	0	0	0	0	0	0	0	0	0	0	0	0	0	0	0.00120841514560638	0
CALM1	0	0	0	0	0	0	0	0	0	0	0.00143589454710299	0	0	0	0	0	0	0	0	0.00160268744489109	0	0	0	0	0	0	0	0	0.00110011238102664	0	0	0	0	0	0	0	0	0	0	0	0.00110438316434978	0	0	0	0	0	0	0.0015980092028117	0.00139032272264926
NCAM1	0	0	0	0	0	0	0	0	0	0	0.00164978115880154	0	0	0	0	0	0	0	0	0.00170022969043603	0	0	0	0	0	0	0	0	0.00125453953162201	0	0.00109845052302965	0	0	0	0.00128476959770503	0	0.00108596612336745	0	0	0	0.00118613839321326	0	0	0.0011544300162014	0	0	0	0.00157691603735392	0.00138806897089
SST	0	0	0	0	0	0	0	0	0	0	0.00146881104168116	0	0	0	0	0	0	0	0	0.00137976720983192	0	0	0	0	0	0	0	0	0	0	0	0	0	0	0	0	0	0	0	0	0	0	0	0	0	0	0	0.00129200055488371	0
COL5A3	0	0	0	0	0	0	0	0	0	0	0.00133641832001172	0	0	0	0	0	0	0	0	0.00177073134373318	0	0	0	0	0	0	0	0	0	0	0	0	0	0	0.00117206376395935	0	0	0	0	0	0.00118707962062705	0	0	0	0	0	0	0.0016653297206033	0.00152580908663418
TNFSF9	0	0	0	0	0	0	0	0	0	0	0.00171899355214388	0	0	0	0	0	0	0	0	0.00185607692659809	0.00108690007897047	0	0	0	0	0	0	0	0.0012316732217376	0	0.00136279236624592	0	0	0	0	0	0	0	0	0	0	0	0	0	0	0.00110395328195889	0	0.00161298899843514	0.00141171599485958
CXCL14	0	0	0	0	0	0	0	0	0	0	0.00151456307138711	0	0	0	0	0	0	0	0	0.00186622147687498	0	0	0	0	0	0	0	0	0.00116580968772958	0	0.00114697630435372	0	0	0	0	0	0	0	0	0	0.00194289342120121	0	0	0	0	0	0	0.00152628323298206	0.00129338449695292
SELE	0	0	0	0	0.00117339394364084	0	0	0	0	0	0.00204484026614615	0	0	0	0	0	0	0	0	0.0020260413277527	0.00130157658447928	0	0	0	0	0	0	0	0.00142483019572	0	0.00137607051830803	0	0	0	0.00129952303377631	0	0.0012822988506669	0	0	0	0.00156502186271249	0	0	0.00120083278057645	0	0.00120589395818777	0	0.0020391877666379	0.00178027775918696
OXT	0	0	0	0	0	0	0	0	0	0	0.00125406894211649	0	0	0	0	0	0	0	0	0.00142332013282688	0	0	0	0	0	0	0	0	0	0	0	0	0	0	0	0	0	0	0	0	0	0	0	0	0	0	0	0.00131421626496527	0.00109287277411402
GRN	0	0	0	0	0	0	0	0	0	0	0.00236748951773158	0	0	0	0	0	0	0	0	0.00159409639560378	0	0	0	0	0	0	0	0	0.00122701288768875	0	0.00111006554760418	0	0	0	0.00112923912028986	0	0	0	0	0	0	0	0	0.00112158567732865	0	0.00118131846507287	0	0.00178306361471139	0.00141748635112311
JAG2	0	0	0	0	0	0	0	0	0	0	0.0012566864202567	0	0	0	0	0	0	0	0	0.00143959503171508	0	0	0	0	0	0	0	0	0	0	0	0	0	0	0	0	0	0	0	0	0	0	0	0	0	0	0	0.00140843977941012	0.00119950726459959
NAMPT	0	0	0.00125262574545065	0.00133699708579754	0.00127501054944637	0	0	0.00115412668278585	0	0	0.00221940609971692	0	0	0	0	0	0	0	0.00125753076798145	0.00246449811044922	0.00142568433038465	0	0	0	0	0	0	0	0.00172020903504002	0	0.00171200503802934	0	0	0.00110002374175987	0.00154854423867404	0	0.00146426648788936	0	0	0	0.00164567159020343	0	0	0.00156552743687057	0	0.00140442676269823	0.00142637879873776	0.00222337488374795	0.00190128256070449
CDH5	0	0	0	0	0	0	0	0	0	0	0.00160262777216381	0	0	0	0	0	0	0	0	0.00169034218431189	0	0	0	0	0	0	0	0	0.00126990415897424	0	0.00111765672097158	0	0	0	0.00121484475208324	0	0	0	0	0	0.00130833089967898	0	0	0.00118390853678334	0	0	0	0.00169453347264948	0.00144557435182833
ADAM12	0	0	0	0	0	0	0	0	0	0	0.00127689131218441	0	0	0	0	0	0	0	0	0.00146900484079388	0	0	0	0	0	0	0	0	0	0	0	0	0	0	0	0	0	0	0	0	0	0	0	0	0	0	0	0.00153318979184812	0.00129553524851874
PSAP	0	0	0.00125620110394561	0.00137586775656359	0	0	0	0	0	0	0.00178445688683279	0	0	0	0	0	0	0	0	0.00206312454713585	0.00132510851505323	0	0	0	0	0	0	0	0.00147459710621444	0	0.00143870198116929	0	0	0	0.00131920437002554	0	0.00108755255012731	0	0	0	0.00141783587587227	0	0	0.00134440893001884	0	0.00121372828083066	0.00122118747837586	0.00253428284561266	0.00170397038336571
CXCL10	0	0	0	0	0	0	0	0	0	0	0.00164189591372211	0	0	0	0	0	0	0	0	0.00156325767243185	0	0	0	0	0	0	0	0	0.0011663336147567	0	0	0	0	0	0	0	0	0	0	0	0	0	0	0	0	0	0	0.00144702875925476	0.00137214186474355
HMGB1	0.0011556540597331	0	0.00133416244708874	0.00163516107987459	0.00152586925348553	0	0.0010868056460877	0.00144940979857949	0.00116927436030718	0	0.00254898592522533	0	0	0	0	0	0.00117517407804134	0	0.00173525163555004	0.00297002690844441	0.00190342422358598	0	0.00132765899971782	0	0	0	0	0	0.00221692766987142	0	0.00212421343409436	0	0	0.00122835894789258	0.00175009088769306	0	0.00205323020195715	0	0.00113574701701943	0.0014259441183165	0.00227869746687325	0	0	0.00186569430737752	0	0.0017033552230635	0.00160509950161472	0.00271600625417783	0.00243710231296217
PKD1	0	0	0	0	0	0	0	0	0	0	0.00172945148466118	0	0	0	0	0	0	0	0	0.00377401514156348	0	0	0	0	0	0	0	0	0.00118832838647221	0	0.00109681170689756	0	0	0	0.00112797479093932	0	0	0	0	0	0.0012259069810738	0	0	0.00113728755939005	0	0	0	0.00162476624416013	0.00141024549303241
DUSP18	0	0	0	0	0	0	0	0.00122711636667547	0	0	0.0021341607950359	0	0	0	0	0	0	0	0.00114747611916377	0.00206366380754605	0.00118819277480792	0	0	0	0	0	0	0	0.00139050851445716	0	0.00135174631348605	0	0	0	0.00111622892327765	0	0	0	0	0	0.00112274820621831	0	0	0	0	0	0	0.0016275200976666	0.00144367760332877
SCT	0	0	0	0	0	0	0	0	0	0	0.00128820125369764	0	0	0	0	0	0	0	0	0.00135843681901289	0	0	0	0	0	0	0	0	0	0	0	0	0	0	0	0	0	0	0	0	0	0	0	0	0	0	0	0.00127943853835244	0
ITGAM	0	0	0	0	0	0	0	0	0	0	0.00155234244201311	0	0	0	0	0	0	0	0	0.00166340261824615	0	0	0	0	0	0	0	0	0.00116449086546362	0	0.00109694461858935	0	0	0	0.00108992945949677	0	0	0	0	0	0.00112481228113642	0	0	0	0	0	0	0.00144276506481265	0.00126056556953271
PECAM1	0	0	0	0	0	0	0	0	0	0	0.00174813253088666	0	0	0	0	0	0	0	0	0.00188044658787928	0	0	0	0	0	0	0	0	0.00120013445233416	0	0.0012151907146023	0	0	0	0.00112203774134864	0	0	0	0	0	0.00126573844234836	0	0	0	0	0.00111048562976596	0	0.00153905825226533	0.00134376116413128
LRPAP1	0	0	0	0	0	0	0	0	0	0	0.00136080936965118	0	0	0	0	0	0	0	0	0.00157956256806241	0	0	0	0	0	0	0	0	0	0	0.00109303690445786	0	0	0	0	0	0	0	0	0	0	0	0	0	0	0	0	0.00150939861386081	0.00133868184031027
NID1	0	0	0	0	0	0	0	0	0	0	0.00151095084086936	0	0	0	0	0	0	0	0	0.00164141473743602	0	0	0	0	0	0	0	0	0.00110418725059606	0	0.00128998675021331	0	0	0	0	0	0	0	0	0	0	0	0	0	0	0	0	0.00149215810503999	0.00131648773695306
PTN	0	0	0	0	0	0	0	0	0	0	0.0015045898262719	0	0	0	0	0	0	0	0	0.00163487554056585	0	0	0	0	0	0	0	0	0.00115759504139207	0	0.00110182307724776	0	0	0	0.0011030300278285	0	0	0	0	0	0.00109954109047651	0	0	0.00131834651510402	0	0	0	0.00164290426700036	0.00132474254565304
PTPRF	0	0	0	0	0.0011681899966901	0	0	0	0	0	0.00171971853350963	0	0	0	0	0	0	0	0	0.00151787481172459	0	0	0	0	0	0	0	0	0.00109637609850478	0	0.0011638921648513	0	0	0	0	0	0	0	0	0	0.00123833942442998	0	0	0	0	0	0	0.00162073433672411	0.00130679880186445
WNT5A	0	0	0	0	0	0	0	0	0	0	0.00246177264272535	0	0	0	0	0	0	0	0	0.00157387631446763	0	0	0	0	0	0	0	0	0.00120188833524602	0	0.00112506729783537	0	0	0	0.00215769778715847	0	0	0	0	0	0	0	0	0	0	0	0	0.00148146162381321	0.00122762638100963
A2M	0	0	0	0	0	0	0	0	0	0	0.00148082477414827	0	0	0	0	0	0	0	0	0.00172048501826492	0	0	0	0	0	0	0	0	0.00112191372684968	0	0.00110094889346191	0	0	0	0	0	0	0	0	0	0	0	0	0.00113416400420626	0	0	0	0.00152865182393684	0.00130820790432067
BTLA	0	0	0	0	0	0	0	0	0	0	0.00137062594235245	0	0	0	0	0	0	0	0	0.00152764905176894	0	0	0	0	0	0	0	0	0	0	0	0	0	0	0	0	0	0	0	0	0	0	0	0	0	0	0	0.0013135467150921	0.00121238157851674
COMP	0	0	0	0	0	0	0	0	0	0	0.00141786890610176	0	0	0	0	0	0	0	0	0.0014072735623651	0	0	0	0	0	0	0	0	0	0	0	0	0	0	0	0	0	0	0	0	0	0	0	0	0	0	0	0.00133985129719751	0
NECTIN2	0	0	0	0	0	0	0	0	0	0	0.00139313939702756	0	0	0	0	0	0	0	0	0.00143581514143012	0	0	0	0	0	0	0	0	0	0	0.00115180065153837	0	0	0	0	0	0	0	0	0	0	0	0	0.00118315791013488	0	0	0	0.00143527365009523	0.00131498383330934
TGFA	0	0	0	0	0	0	0	0	0	0	0.00265349221265712	0	0	0	0	0	0	0	0	0.00196012920603617	0.00113824357937074	0	0	0	0	0	0	0	0.00135589100970309	0	0.00133054042556613	0	0	0	0.0011843922862062	0	0	0	0	0	0.00118138353928738	0	0	0.00111805981882247	0	0	0	0.00179243217375302	0.00159329273888716
PVR	0	0	0	0	0	0	0	0	0	0	0.00125491220816991	0	0	0	0	0	0	0	0	0.00137954955614238	0	0	0	0	0	0	0	0	0	0	0	0	0	0	0	0	0	0	0	0	0	0	0	0	0	0	0	0.00136701944955281	0.00115411927325818
TIMP1	0	0	0	0	0	0	0	0	0	0	0.0015123310283143	0	0	0	0	0	0	0	0	0.00176512062962605	0	0	0	0	0	0	0	0	0.00119934247511834	0	0.00112498479991281	0	0	0	0	0	0	0	0	0	0	0	0	0	0	0	0	0.00162138003358216	0.00150295758249535
SPP1	0	0	0	0	0	0	0	0	0	0	0.00158408372530799	0	0	0	0	0	0	0	0	0.00187530116358333	0	0	0	0	0	0	0	0	0.00124020950279732	0.00409427305824945	0.00126233794125196	0	0	0	0.00120897094995936	0	0	0	0	0	0.00124883391136785	0	0	0.00116563062454719	0	0.00110434619075209	0	0.00175126392880559	0.0014267373474043
HEBP1	0	0	0	0	0	0	0	0	0	0	0.00122323537859884	0	0	0	0	0	0	0	0	0.00109830591430202	0	0	0	0	0	0	0	0	0	0	0	0	0	0	0	0	0	0	0	0	0	0	0	0	0	0	0	0	0
HSPG2	0	0	0	0	0	0	0	0	0	0	0.00137798593495378	0	0	0	0	0	0	0	0	0.00162758304250463	0	0	0	0	0	0	0	0	0.0011712697239007	0	0	0	0	0	0	0	0	0	0	0	0	0	0	0	0	0	0	0.00155022947839913	0.0014333956263109
FBN1	0	0	0	0	0	0	0	0	0	0	0.00137179630472128	0	0	0	0	0	0	0	0	0.00166904942606029	0	0	0	0	0	0	0	0	0.00111411274350669	0	0	0	0	0	0	0	0	0	0	0	0	0	0	0	0	0	0	0.00161974525431597	0.00136671930560248
EDN3	0	0	0	0	0	0	0	0	0	0	0.00148815516944332	0	0	0	0	0	0	0	0	0.0014717285271781	0	0	0	0	0	0	0	0	0.00114084350722676	0	0	0	0	0	0	0	0	0	0	0	0	0	0	0	0	0	0	0.00133906431240124	0.00111423275239204
PTDSS1	0	0	0.00142061416860726	0.00127497244333365	0.00127388769364911	0	0	0.00120445711650146	0.00121994094070705	0	0.00205085918645544	0	0	0	0	0.00110164133583395	0	0.00111594996404162	0.00148067150499126	0.00199110756721802	0.00181167750538456	0	0.00158243746938482	0	0	0	0	0	0.00179204261151429	0	0.00159442239805896	0	0.00115251726700275	0	0.00120705908064571	0	0.0011493807641819	0.00122120699911041	0.00160447214843598	0.00111480740578312	0	0	0	0.00156902678153902	0	0.00171799404217201	0.00122366887276625	0.00214074621109095	0.0020405396358261
ITGB7	0	0	0	0	0	0	0	0	0	0	0.00137562694571343	0	0	0	0	0	0	0	0	0.00149768513569796	0	0	0	0	0	0	0	0	0	0	0	0	0	0	0	0	0	0	0	0	0	0	0	0	0	0	0	0.00136403434032814	0.00126248559824723
CALCA	0	0	0	0	0.0038865732121401	0	0	0	0	0	0.00144025992451238	0	0	0	0	0	0	0	0	0.00153038677480304	0	0	0	0	0	0	0	0	0.00116130299728136	0	0	0	0	0	0	0	0	0	0	0	0	0	0	0	0	0	0	0.00140486189673907	0.00113270747254801
CDH3	0	0	0	0	0.00118588041188985	0	0	0	0	0	0.00211684242292582	0	0	0	0	0	0	0	0	0.00156505862961004	0	0	0	0	0	0	0	0	0.0012483780264282	0	0	0	0	0	0	0	0	0	0	0	0	0	0	0.00117869044655307	0	0.00109466487893782	0	0.00132324849641326	0.00115388557291478
CDH2	0	0	0	0	0	0	0	0	0	0	0.00250724411200483	0	0	0	0	0	0	0	0	0.00166488844682717	0	0	0	0	0	0	0	0	0.00123961866268183	0	0.00110005414337881	0	0	0	0.00393565815672529	0	0	0	0	0	0.00129054830121705	0	0	0.0012164470028926	0	0	0	0.0015768492740314	0.00134993674651399
GRP	0	0	0	0	0	0	0	0	0	0	0.00192782747855057	0	0	0	0	0	0	0	0	0.00108653200983779	0	0	0	0	0	0	0	0	0	0	0	0	0	0	0	0	0	0	0	0	0	0	0	0	0	0	0	0	0
CALCB	0	0	0	0	0	0	0	0	0	0	0.00116093929820384	0	0	0	0	0	0	0	0	0.00121998412254154	0	0	0	0	0	0	0	0	0	0	0	0	0	0	0	0	0	0	0	0	0	0	0	0	0	0	0	0	0
SERPING1	0	0	0	0	0	0	0	0	0	0	0.00143077702624639	0	0	0	0	0	0	0	0	0.00146632850772889	0	0	0	0	0	0	0	0	0.00110951750150282	0	0	0	0	0	0	0	0	0	0	0	0	0	0	0	0	0	0	0.00127405719725677	0.00108987275313952
TNC	0	0	0	0	0	0	0	0	0	0	0.00147863837550371	0	0	0	0	0	0	0	0	0.00164164008714949	0	0	0	0	0	0	0	0	0.00118903766344019	0	0	0	0	0	0.00110200731412092	0	0	0	0	0	0.00116247526857073	0	0	0.00114677109565145	0	0	0	0.00159048201086926	0.00129575832932872
THBS4	0	0	0	0	0	0	0	0	0	0	0.00136093165657683	0	0	0	0	0	0	0	0	0.00127094850696608	0	0	0	0	0	0	0	0	0	0	0	0	0	0	0	0	0	0	0	0	0	0	0	0	0	0	0	0.00126195621506951	0
PCDH1	0	0	0	0	0	0	0	0	0	0	0.00153756139085828	0	0	0	0	0	0	0	0	0.00171059303509075	0	0	0	0	0	0	0	0	0	0	0	0	0	0	0	0	0	0	0	0	0	0	0	0	0	0	0	0.00155049264645493	0.0012965677340796
CD2	0	0	0	0	0	0	0	0	0	0	0.00169934929533408	0	0	0	0	0	0	0	0	0.00180188404178546	0	0	0	0	0	0	0	0	0.00136069902019	0	0.00129647266441819	0	0	0	0.00114793948183675	0	0	0	0	0	0.00112590186508283	0	0	0	0	0	0	0.00172702138901742	0.00146575887981274
EFNA4	0	0	0	0	0	0	0	0	0	0	0.00137183858321239	0	0	0	0	0	0	0	0	0.0016708776021613	0	0	0	0	0	0	0	0	0	0	0	0	0	0	0	0	0	0	0	0	0	0	0	0	0	0	0	0.00126353369886688	0.00114854312871091
LGALS3	0	0	0	0	0	0	0	0	0	0	0.00134862195131715	0	0	0	0	0	0	0	0	0.00152125277648955	0	0	0	0	0	0	0	0	0.00111352600130815	0	0	0	0	0	0	0	0	0	0	0	0	0	0	0	0	0	0	0.00136299958529955	0.00116505245618983
GMFB	0	0	0	0	0	0	0	0	0	0	0.00203720956877876	0	0	0	0	0	0	0	0	0.00209926887534938	0.00112604305205142	0	0	0	0	0	0	0	0.00137295986411669	0	0.00139825891430389	0	0	0	0.00116512595336903	0	0	0	0	0	0.00132590667475001	0	0	0.00113541641540554	0	0.00121482497994594	0.00111522698739666	0.00173864734536599	0.00149349716164946
PSEN1	0	0	0	0	0	0	0	0	0	0	0.0015913602526124	0	0	0	0	0	0	0	0	0.00176551845424309	0	0	0	0	0	0	0	0	0.00122618212246386	0	0.0012776196038594	0	0	0	0.00112791716821035	0	0	0	0	0	0.00115705460225968	0	0	0.00112220929059018	0	0	0	0.00161420026491647	0.00134953094630762
CCL20	0	0	0	0	0	0	0	0	0	0	0.00116513220158052	0	0	0	0	0	0	0	0	0.00109545216095964	0	0	0	0	0	0	0	0	0	0	0	0	0	0	0	0	0	0	0	0	0	0	0	0	0	0	0	0	0
TNFSF13B	0	0	0	0	0	0	0	0	0	0	0.00158421183865339	0	0	0	0	0	0	0	0	0.00171852712084425	0	0	0	0	0	0	0	0	0.00118251440979865	0	0.00117248205556073	0	0	0	0	0	0	0	0	0	0.0011613265294386	0	0	0	0	0	0	0.00147660806615017	0.00133349852281733
ICAM1	0	0	0	0	0	0	0	0	0	0	0.00160205830034442	0	0	0	0	0	0	0	0	0.00161961166893847	0	0	0	0	0	0	0	0	0.00118170893219314	0	0.00114203608444524	0	0	0	0	0	0	0	0	0	0.00113444364342604	0	0	0	0	0	0	0.00146440375099995	0.00131474601200784
CXCL16	0	0	0	0	0	0	0	0	0	0	0.00112031842130571	0	0	0	0	0	0	0	0	0	0	0	0	0	0	0	0	0	0	0	0	0	0	0	0	0	0	0	0	0	0	0	0	0	0	0	0	0	0
LAMB2	0	0	0	0	0.00115717103192273	0	0	0	0	0	0.00155412326798744	0	0	0	0	0	0	0	0	0.00186433102548193	0	0	0	0	0	0	0	0	0.00110832382535542	0	0	0	0	0	0.00124698240728914	0	0	0	0	0	0.00127008617944938	0	0	0	0	0	0	0.001558599295639	0.00131849904323132
FGF7	0	0	0	0	0	0	0	0	0	0	0.00243961924686273	0	0	0	0	0	0	0	0	0.00162696765585824	0	0	0	0	0	0	0	0	0.00109648438814972	0	0	0	0	0	0	0	0	0	0	0	0	0	0	0	0	0	0	0.001409422970211	0.00137098179705884
PODXL2	0	0	0	0	0	0	0	0	0	0	0.00113688501589897	0	0	0	0	0	0	0	0	0.00118523557733892	0	0	0	0	0	0	0	0	0	0	0	0	0	0	0	0	0	0	0	0	0	0	0	0	0	0	0	0.00108865954124815	0
KITLG	0	0	0	0.00115770467960256	0.00114831700028001	0	0	0.00108722551432176	0	0	0.00194890784423283	0	0	0	0	0	0	0	0.00110345099424349	0.0021533584138042	0.00137911042833773	0	0	0	0	0	0	0	0.00148267385314654	0	0.00146487501522514	0	0	0	0.00130674304707975	0	0.00129853078802249	0	0	0	0.0014298803395059	0	0	0.00127542772650226	0	0.00120119263954818	0	0.00190996539346641	0.0017825412041011
LAMB1	0	0	0	0	0	0	0	0	0	0	0.00141232168710169	0	0	0	0	0	0	0	0	0.0016041449090231	0	0	0	0	0	0	0	0	0.00117258724915836	0	0	0	0	0	0	0	0	0	0	0	0	0	0	0	0	0.00109137226203662	0	0.00153958381557492	0.00133981530395671
PTHLH	0	0	0	0	0	0	0	0	0	0	0.00370545133101145	0	0	0	0	0	0	0	0.0026565069194198	0.00169234137433876	0	0	0	0	0	0	0	0	0.00131588536327716	0	0.00127975713087004	0	0	0	0	0	0	0	0	0	0	0	0	0	0	0	0	0.00161915708949643	0.00127176378312368
NPW	0	0	0	0	0	0	0	0	0	0	0.00111515331792465	0	0	0	0	0	0	0	0	0	0	0	0	0	0	0	0	0	0	0	0	0	0	0	0	0	0	0	0	0	0	0	0	0	0	0	0	0	0
ADM	0	0	0	0.00115856400146943	0.00110780376145815	0	0	0.00108653148279733	0	0	0.00186459599851953	0	0	0	0	0	0	0	0	0.00207889870547443	0.00130048462325126	0	0	0	0	0	0	0	0.00147997998915041	0	0.00149623098202925	0	0	0	0.00133049459038999	0	0.00115496624402192	0	0	0	0.00139345550120553	0	0	0.00132034236116087	0	0.00124341277112802	0.00117036396418279	0.00191461324396796	0.00160487701927615
MAPT	0	0	0	0	0	0	0	0	0	0	0.00155357299305194	0	0	0	0	0	0	0	0	0.0018573933398029	0	0	0	0	0	0	0	0	0.0012248563476311	0	0.00110859934549406	0	0	0	0.00118612948805219	0	0	0	0	0	0	0	0	0	0	0	0	0.00157240928206798	0.00135845950018374
PNOC	0	0	0	0	0	0	0	0	0	0	0.00114046905567923	0	0	0	0	0	0	0	0	0	0	0	0	0	0	0	0	0	0	0	0	0	0	0	0	0	0	0	0	0	0	0	0	0	0	0	0	0	0
SEMA3F	0	0	0	0	0	0	0	0	0	0	0.00111791159668837	0	0	0	0	0	0	0	0	0.00118473381219655	0	0	0	0	0	0	0	0	0	0	0	0	0	0	0	0	0	0	0	0	0	0	0	0	0	0	0	0.00120046599827679	0
BMP2	0	0	0.00108778271424639	0.00120186611218839	0.00117347251970616	0	0	0	0	0	0.0020656813836916	0	0	0	0	0	0	0	0.00116656054909117	0.00330856243830609	0.00139753593737252	0	0	0	0	0	0	0	0.0016049014750916	0	0.00158107585925855	0	0	0	0.004416927600158	0	0.0014087767170873	0	0	0	0.0018145277066539	0	0	0.00149424255226032	0	0.00135019714210531	0.00134706840021768	0.00658455753087267	0.00340397114721549
ITGB2	0	0	0	0	0	0	0	0	0	0	0.00150891297300802	0	0	0	0	0	0	0	0	0.00167196176542722	0	0	0	0	0	0	0	0	0	0	0	0	0	0	0	0	0	0	0	0	0	0	0	0	0	0	0	0.00141223905840557	0.00131470084209061
CCL28	0	0	0	0	0	0	0	0	0	0	0.00127239811728412	0	0	0	0	0	0	0	0	0	0	0	0	0	0	0	0	0	0	0	0	0	0	0	0	0	0	0	0	0	0	0	0	0	0	0	0	0	0
EFNB1	0	0	0	0	0	0	0	0	0	0	0.00129525828828361	0	0	0	0	0	0	0	0	0.00136241977901401	0	0	0	0	0	0	0	0	0	0	0	0	0	0	0	0	0	0	0	0	0	0	0	0	0	0	0	0.00116971115018271	0
FGF1	0	0	0	0	0	0	0	0	0	0	0.00165517880547517	0	0	0	0	0	0	0	0	0.00172438615322352	0	0	0	0	0	0	0	0	0.00111935053336982	0	0.00116325873204715	0	0	0	0	0	0	0	0	0	0.00114921193316571	0	0	0	0	0	0	0.0015919523299371	0.00144977728309828
PIK3CB	0	0	0	0	0	0	0	0	0	0	0.00154939857130343	0	0	0	0	0	0	0	0	0.00239390556252766	0	0	0	0	0	0	0	0	0	0	0	0	0	0	0.00203484773456577	0	0	0	0	0	0	0	0	0	0	0	0	0.00129920745269826	0.00123830137896919
ITGB1	0	0	0	0	0.00391044999190605	0	0	0	0	0	0.00141891009476632	0	0	0	0	0	0	0	0	0.0023583641063619	0	0	0	0	0	0	0	0	0	0	0	0	0	0	0	0	0	0	0	0	0	0	0	0	0	0	0	0.00136036372049943	0.00121492222494429
CD58	0	0	0	0	0	0	0	0	0	0	0.00135372506089149	0	0	0	0	0	0	0	0	0.00146689817804015	0	0	0	0	0	0	0	0	0	0	0	0	0	0	0	0	0	0	0	0	0	0	0	0	0	0	0	0.0014085376393904	0.00116623202575157
C3	0	0	0	0	0	0	0	0	0	0	0.00130640296869222	0	0	0	0	0	0	0	0	0.00139342762829878	0	0	0	0	0	0	0	0	0	0	0	0	0	0	0	0	0	0	0	0	0	0	0	0	0	0	0	0.00117673621807958	0
HLA.E	0	0	0	0	0	0	0	0	0	0	0.00128264942302201	0	0	0	0	0	0	0	0	0.00137211821559819	0	0	0	0	0	0	0	0	0	0	0	0	0	0	0	0	0	0	0	0	0	0	0	0	0	0	0	0.00123131841285111	0.0011101840587317
SEMA7A	0	0	0	0	0	0	0	0	0	0	0	0	0	0	0	0	0	0	0	0.00115252403741663	0	0	0	0	0	0	0	0	0	0	0	0	0	0	0	0	0	0	0	0	0	0	0	0	0	0	0	0	0
IGF1	0	0.00441516960028639	0.0045661715586679	0.00448484191401032	0.00748036678191833	0	0	0.00525541511176077	0	0	0.0047704449004405	0	0.00417492442582677	0	0	0.00424768530786541	0	0.0043591331256151	0.00423098948911526	0.0051766757167995	0.00116443373227145	0	0	0	0.0045075249761673	0	0.00429930060115116	0	0.00447624628644287	0	0.00454400647036513	0	0	0	0.00131773765326457	0	0.00473860193696712	0	0.0045328161466114	0	0.00136222999162252	0	0	0.00129729691609466	0.00449919724559743	0.00119359600244083	0	0.00187830617408282	0.00157373560718543
SEMA4D	0	0	0	0	0	0	0	0	0	0	0.00156662231270649	0	0	0	0	0	0	0	0	0.00156234603485159	0	0	0	0	0	0	0	0	0	0	0	0	0	0	0	0	0	0	0	0	0	0	0	0	0	0	0	0.00120977500946501	0.00117949561509463
EFNB2	0	0	0	0	0	0	0	0	0	0	0.00114419677583603	0	0	0	0	0	0	0	0	0.00119974845135982	0	0	0	0	0	0	0	0	0	0	0	0	0	0	0	0	0	0	0	0	0	0	0	0	0	0	0	0.00111592933860491	0
HBEGF	0	0	0	0	0	0	0	0	0	0	0.00177694186991293	0	0	0	0	0	0	0	0	0.00189441420720381	0	0	0	0	0	0	0	0	0.0012864909900046	0	0.00116577825032369	0	0	0	0.00109304798525418	0	0	0	0	0	0.00118595354781296	0	0	0	0	0	0	0.00153363948594909	0.0014497949498846
SEMA3B	0	0	0	0	0	0	0	0	0	0	0.00127824945291536	0	0	0	0	0	0	0	0	0.00135925806320822	0	0	0	0	0	0	0	0	0	0	0	0	0	0	0	0	0	0	0	0	0	0	0	0	0	0	0	0.00135207393832346	0.00113368740473192
BMP4	0	0	0.00116998622436059	0.00118527711942958	0.00123250010902021	0	0	0	0	0	0.00282542400280105	0	0	0	0	0	0	0	0.00111416521499902	0.00314605775773029	0.00136629451843972	0	0	0	0	0	0	0	0.00161521699895033	0	0.00155554708002184	0	0	0	0.00158847519673441	0	0.00135415910894816	0	0	0	0.00163142238604466	0	0	0.00144477626324609	0	0.00133790289783693	0.00129188213358252	0.00632163198852959	0.0031134178316229
EFNA5	0	0	0	0	0	0	0	0	0	0	0.00152939590151057	0	0	0	0	0	0	0	0	0.00171229792557183	0	0	0	0	0	0	0	0	0	0	0.0011408846739185	0	0	0	0	0	0	0	0	0	0	0	0	0	0	0	0	0.00148992136927701	0.00129998001860228
GPI	0	0	0	0	0	0	0	0	0	0	0	0	0	0	0	0	0	0	0	0.0017677010676815	0	0	0	0	0	0	0	0	0	0	0	0	0	0	0	0	0	0	0	0	0	0	0	0	0	0	0	0	0
VWF	0	0	0	0	0	0	0	0	0	0	0.00232862154106789	0	0	0	0	0	0	0	0	0.001610812123258	0	0	0	0	0	0	0	0	0.0011943584750553	0	0	0	0	0	0	0	0	0	0	0	0	0	0	0	0	0	0	0.0013816108676009	0.00125103675654099
SFRP2	0	0	0	0	0.0011955665503607	0	0	0	0	0	0.00208891783386218	0	0	0	0	0	0	0	0	0.00217726257553603	0	0	0	0	0	0	0	0	0.00167039217130035	0	0.00114147787230581	0	0	0	0.00418166271182809	0	0.00152885194422735	0	0	0	0.00148339690566333	0	0	0.00183343616616172	0	0	0	0.002006823122862	0.0018379397778738
ANXA1	0	0	0	0	0	0	0	0	0	0	0	0	0	0	0	0	0	0	0	0.00108754437855886	0	0	0	0	0	0	0	0	0	0	0	0	0	0	0	0	0	0	0	0	0	0	0	0	0	0	0	0	0
BMP6	0	0	0.00124453940724486	0.00136935675057782	0.00135174711931476	0	0	0.00123994644068695	0	0	0.00223543725845385	0	0	0	0	0	0	0	0.00130575032358617	0.00250707322505647	0.00148075821731379	0	0.0011425590372674	0	0	0	0	0	0.00170091395478661	0	0.00173926882567411	0	0	0	0.00163574654777265	0	0.00138474087759619	0	0	0.00108823308313982	0.00173327475345743	0	0	0.00154168485036268	0	0.00147052386405655	0.0013937075199345	0.00527706936475764	0.00213050918862858
SERPINE2	0	0	0	0	0	0	0	0	0	0	0.00130539988816556	0	0	0	0	0	0	0	0	0.00138022249863705	0	0	0	0	0	0	0	0	0	0	0	0	0	0	0	0	0	0	0	0	0	0	0	0	0	0	0	0.00127545229307923	0
SERPINA1	0	0	0	0	0	0	0	0	0	0	0.00145546691028614	0	0	0	0	0	0	0	0	0.00173485179474883	0	0	0	0	0	0	0	0	0.00123168924734737	0	0.00117508889864182	0	0	0	0.00110230649870221	0	0	0	0	0	0	0	0	0.00119573919035866	0	0.00109958738486576	0	0.00168821917058854	0.00152221351683292
F8	0	0	0	0	0	0	0	0	0	0	0.00112278332992028	0	0	0	0	0	0	0	0	0.00121312516894464	0	0	0	0	0	0	0	0	0	0	0	0	0	0	0	0	0	0	0	0	0	0	0	0	0	0	0	0.00112035938186421	0
FGF2	0	0	0	0	0.00110348757676823	0	0	0.00226462925221915	0	0	0.00486015034403085	0	0	0	0	0	0	0	0	0.00301269652847111	0.00119733786718627	0	0	0	0	0	0	0	0.00147429795288203	0	0.00145828996368342	0	0	0	0.00130585989494037	0	0.00115229937936705	0	0	0	0.00143141257690379	0	0	0.0011846281898307	0	0.00122118398558406	0	0.00192302889180074	0.00175528603823209
EFNA1	0	0	0	0	0	0	0	0	0	0	0.00144504957589858	0	0	0	0	0	0	0	0	0.0015095279291241	0	0	0	0	0	0	0	0	0	0	0	0	0	0	0	0	0	0	0	0	0	0	0	0	0	0	0	0.00123984335178481	0.00112395838043925
PDGFB	0	0	0	0	0	0	0	0.00388884734100835	0.00396127961664916	0	0.00397971566562292	0	0	0	0	0	0	0	0	0.00419351935735484	0.00123070529770497	0	0	0	0	0	0	0	0.0013416366271184	0	0.00133587840856037	0	0	0	0.0011672005081677	0	0	0	0	0	0.00125423063494908	0	0	0.0010988498377405	0	0.00111204997535667	0	0.001715552570322	0.00159394092011876
ARF1	0	0	0	0	0	0	0	0	0	0	0	0	0	0	0	0	0	0	0	0.00121303997570744	0	0	0	0	0	0	0	0	0	0	0	0	0	0	0	0	0	0	0	0	0	0	0	0	0	0	0	0.00110730878132596	0
PCDH7	0	0	0	0	0	0	0	0	0	0	0	0	0	0	0	0	0	0	0	0.0011073049331042	0	0	0	0	0	0	0	0	0	0	0	0	0	0	0	0	0	0	0	0	0	0	0	0	0	0	0	0	0
HSP90B1	0	0	0	0	0	0	0	0	0	0	0.00148551308049416	0	0	0	0	0	0	0	0	0.00167076959342281	0	0	0	0	0	0	0	0	0.00116616283383641	0	0.00117532927314917	0	0	0	0	0	0	0	0	0	0	0	0	0.00108866781207328	0	0	0	0.00156218571407085	0.00132599599488744
NENF	0	0	0	0	0	0	0	0	0	0	0	0	0	0	0	0	0	0	0	0.00110405787973591	0	0	0	0	0	0	0	0	0	0	0	0	0	0	0	0	0	0	0	0	0	0	0	0	0	0	0	0.00111260669888962	0
FBRS	0	0	0.00117160357371845	0.00131407493499951	0.00110412410704653	0	0	0.00115908688307181	0	0	0.0021724650238729	0	0	0	0	0	0	0	0.0013950395948175	0.00212436227629849	0.00171757185340729	0	0.00144040189055255	0	0	0	0	0	0.00176376191366373	0	0.0014445564561877	0	0	0	0.0013617932598392	0	0.00122939190553843	0.00113011076767537	0.00123121536445795	0	0.00122738285624077	0	0	0.00157346998067793	0	0.0015938763876888	0.00116975184371089	0.00219186458567775	0.00200362710421399
RTN4	0	0	0	0	0	0	0	0	0	0	0.00110573455799774	0	0	0	0	0	0	0	0	0.00127594647776936	0	0	0	0	0	0	0	0	0	0	0	0	0	0	0	0	0	0	0	0	0	0	0	0	0	0	0	0.00123296410309108	0
CCL21	0	0	0	0	0	0	0	0.00172822550076236	0.00177050921852849	0	0.00124575580942572	0	0	0	0	0	0	0	0.0017859558951914	0.00116921292611284	0	0	0	0	0	0	0	0	0	0	0	0	0	0	0	0	0	0	0	0	0	0	0	0	0	0	0	0	0
AIMP1	0	0	0	0	0	0	0	0	0	0	0.00119945942285115	0	0	0	0	0	0	0	0	0.00138978309478463	0	0	0	0	0	0	0	0	0	0	0	0	0	0	0	0	0	0	0	0	0	0	0	0	0	0	0	0.00137773924459297	0.00109712323343289
TNFSF10	0	0	0.00110738769180053	0.00133489229740411	0.00449733718847254	0	0	0.00113689635808364	0	0	0.00429868167587795	0	0	0	0	0	0	0	0.0012116804555674	0.00454721609898816	0.00142638969041484	0	0	0	0	0	0	0	0.00173435985446851	0	0.00186168728710997	0	0	0	0.00432409086822741	0	0.00119465278205507	0	0	0	0.00160967013096434	0	0	0.00119046380490016	0	0.00170419749564538	0.00128794790930575	0.00209394341129083	0.00194010077156072
CDH1	0	0	0	0	0	0	0	0	0	0	0.00164295804081755	0	0	0	0	0	0	0	0	0.00173913883220524	0	0	0	0	0	0	0	0	0.0012161353095621	0	0.00114400688110184	0	0	0	0.00113705819240877	0	0	0	0	0	0.00115255297485255	0	0	0.00118874441808081	0.0043865025639197	0	0	0.0016474312209994	0.00139398791626105
COPA	0	0	0	0	0	0	0	0	0	0	0.00113718058342662	0	0	0	0	0	0	0	0	0.00119846050664446	0	0	0	0	0	0	0	0	0	0	0	0	0	0	0	0	0	0	0	0	0	0	0	0	0	0	0	0.00112212808430672	0
ADAM9	0	0	0	0	0	0	0	0	0	0	0.0012481863291085	0	0	0	0	0	0	0	0	0.00139974446987429	0	0	0	0	0	0	0	0	0	0	0	0	0	0	0	0	0	0	0	0	0	0	0	0	0	0	0	0.00134387445517599	0.00118594171338682
ADAM15	0	0	0	0	0.00110203582232335	0	0	0	0	0	0.00176506064782747	0	0	0	0	0	0	0	0	0.00167095316090417	0	0	0	0	0	0	0	0	0.0011125764359201	0	0.00135613291388434	0	0	0	0	0	0	0	0	0	0	0	0	0	0	0.00112227876125213	0	0.00144563352073633	0.00123428934178166
GSTP1	0	0	0	0	0	0	0	0	0	0	0.00133428039229822	0	0	0	0	0	0	0	0	0.00151407643029236	0	0	0	0	0	0	0	0	0	0	0	0	0	0	0	0	0	0	0	0	0	0	0	0	0	0	0	0.00141904768126836	0.00119192163146995
VCAM1	0	0	0	0	0	0	0	0	0	0	0	0	0	0	0	0	0	0	0	0.00123732350505556	0	0	0	0	0	0	0	0	0	0	0	0	0	0	0	0	0	0	0	0	0	0	0	0	0	0	0	0	0
ITGA4	0	0	0	0	0	0	0	0	0	0	0.00117521952264516	0	0	0	0	0	0	0	0	0.0013082501693038	0	0	0	0	0	0	0	0	0	0	0	0	0	0	0	0	0	0	0	0	0	0	0	0	0	0	0	0.0011691336408337	0
CD320	0	0	0	0	0	0	0	0.00126779926642755	0	0	0.00146974245841869	0	0	0	0	0	0	0	0.00113035915370963	0.00173102091553803	0	0	0	0	0	0	0	0	0	0	0	0	0	0	0	0	0	0	0	0	0.0011073103887084	0	0	0	0	0	0	0.00145657259897533	0.00117722828911937
CLDN11	0	0	0	0	0.00152670476352683	0	0	0	0	0	0.00150640037048961	0	0	0	0	0	0	0	0	0.00185269483609279	0	0	0	0	0	0	0	0	0.00116882334266957	0	0.00121904640174563	0	0	0	0.00110543136419935	0	0	0	0	0	0.00109688365135607	0	0	0	0	0.00110646633502517	0	0.00159856006057158	0.0013628274648325
HMGB2	0.00580611897563653	0.00623222599534983	0.0111580940326821	0.00607967818036675	0.010202676300788	0.00626423879859265	0.0111527242860239	0.00964858713000449	0.010174518678449	0.0109891121085255	0.00176243223170586	0.00633603565356517	0.0109431202881167	0.00594285110477755	0.00629374799577307	0.00572204465837257	0.0111370839992623	0.00596636421345007	0.0056237253895947	0.00194268834365952	0.00593748885695451	0.00638637482781456	0.00590893075043107	0.00574536709289182	0.00611053240775981	0.00596213518831556	0.00601557298465137	0.00698885635072839	0.00178713258512907	0.00591663048053332	0.00591413642854303	0.0104576591128326	0.00608235624112821	0.00550397406622778	0.00532129349458647	0.00612324611017884	0.00167668203478265	0.00628135279303226	0.00597144915509248	0.00733310849669028	0.00182431783880674	0.00606982935886964	0.00609472366566876	0.0016348931096742	0.00625283625293802	0.00559443974166924	0.00164341671272086	0.00182781406899823	0.0017896454343102
[truncated: 270 more columns]
